# Supplementary material for: Necrosis and ethylene‐inducing‐like peptide patterns from crop pathogens induce differential responses within seven brassicaceous species
Source: Plant Pathol. 2022 Aug 5;71(9):2004–16. doi: 10.1111/ppa.13615 (PMC9804309; doi:10.1111/ppa.13615)
Supplement: Supplementary file 20 — Table S1 [file PPA-71-2004-s013.xlsx]

## Sheet: Table S1 Legend
Table S1: Description of plant accessions used in this study. Name, crop-type, origin, genetic status (if known), landrace, commercial cultivar, breeder’s line, inbred, Double Haploid, source/reference.

## Sheet: Table S1 accessions
Genome	Species	Experiment code	Accesion name	Genetic status	Crop type	Origin	Source
AA	Brassica rapa	ra1	Brocaletto 372	Unknown	Brocaletto	Italy	JIC
AA	Brassica rapa	ra2	Chi Hi Li	Unknown	Chinese Cabbage	China	UKVGB, Warwick
AA	Brassica rapa	ra3	Mizuna 371	Unknown	Mizuna	Japan	JIC
AA	Brassica rapa	ra4	Sonja	Unknown	Oilseed	UK	JIC
AA	Brassica rapa	ra5	Pak Choi 375	Unknown	Pak Choi	China	JIC
AA	Brassica rapa	ra6	Lange weisse Rotkopfige	Breeders seed	Turnip	Germany	UKVGB, Warwick
AA	Brassica rapa	ra7	Zeltomiannaja	Unknown	Unknown	Russia	VIR, St. Petersburg
AA	Brassica rapa	ra8	R500	Inbred	Yellow sarson	USA	JGI
AA	Brassica rapa	ra9	Club root resistance 3 genes (99)	Unknown	Unknown	Unknown	JIC
AA	Brassica rapa	ra10	Ryou	Breeders seed	Pak Choi	China	CN Seeds
AA	Brassica rapa	ra11	Komatsuna 9490F	Breeders seed	Komatsuna	Japan	Johnsons Seeds
AA	Brassica rapa	ra12	Tat soi 9489/D	Breeders seed	Tat soi	China	Johnsons Seeds
BB	Brassica nigra	ni1	Turkey 1127	Landrace	Black Mustard	Turkey	JIC
BB	Brassica nigra	ni2	Ethiopia 1142	Landrace	Black Mustard	Ethiopia	JIC
BB	Brassica nigra	ni3	India 1119	Landrace	Black Mustard	India	JIC
BB	Brassica nigra	ni4	Puerto rico 1131	Landrace	Black Mustard	Puerto rico	JIC
BB	Brassica nigra	ni5	Ethiopia 1130	Landrace	Black Mustard	Ethiopia	JIC
BB	Brassica nigra	ni6	USA 1152	Landrace	Black Mustard	USA	JIC
BB	Brassica nigra	ni7	India 1156	Landrace	Black Mustard	India	JIC
BB	Brassica nigra	ni8	Yugoslavia 1149	Landrace	Black Mustard	Yugoslavia	JIC
BB	Brassica nigra	ni9	Afganistan 1132	Landrace	Black Mustard	Afganistan	JIC
BB	Brassica nigra	ni10	Yugoslavia 1145	Landrace	Black Mustard	Yugoslavia	JIC
BB	Brassica nigra	ni11	Pakistan 1151	Landrace	Black Mustard	Pakistan	JIC
BB	Brassica nigra	ni12	Poland 1147	Landrace	Black Mustard	Poland	JIC
CC	Brassica oleracea	ol1	Purple Vienna	Breeders seed	Kohl rabi	Austria	Mr Fothergill's
CC	Brassica oleracea	ol2	Green Curled	Breeders seed	Kale dwarf	Unknown	Thompson and Morgan
CC	Brassica oleracea	ol3	All Year Round	Breeders seed	Cauliflower	Unknown	Thompson and Morgan
CC	Brassica oleracea	ol4	Walcheren	Breeders seed	Cauliflower	Unknown	Mr Fothergill's
CC	Brassica oleracea	ol5	Robinsons Champion	Breeders seed	Giant cabbage	Unknown	W. Robinson and Son
CC	Brassica oleracea	ol6	AAA	Breeders seed	Kale	Unknown	CN seeds
CC	Brassica oleracea	ol7	January King 3	Breeders seed	Savoy cabbage	Unknown	Thompson and Morgan
CC	Brassica oleracea	ol8	Nero di Toscana	Breeders seed	Kale nero	Italy	Thompson and Morgan
CC	Brassica oleracea	ol9	Rubine	Breeders seed	Brussel sprout	Europe	Mr Fothergill's
CC	Brassica oleracea	ol10	Summer Purple	Breeders seed	Broccoli	Unknown	Thompson and Morgan
CC	Brassica oleracea	ol11	Romanesco	Breeders seed	Broccoli romanesco	Italy	Thompson and Morgan
CC	Brassica oleracea	ol12	A12	Breeders seed	Kai lan	China	JIC
AABB	Brassica juncea	ju1	J136	Unknown	Mustard	Russia	USDA
AABB	Brassica juncea	ju2	J151	Unknown	Mustard	Turkey	USDA
AABB	Brassica juncea	ju3	Poorbi raya	Unknown	Mustard	Pakistan	USDA
AABB	Brassica juncea	ju4	Canaklijski	Unknown	Mustard	Poland	USDA
AABB	Brassica juncea	ju5	Blaze	Unknown	Mustard	Canada	USDA
AABB	Brassica juncea	ju6	Pan xi da Zhai you Cai	Unknown	Mustard	China	USDA
AABB	Brassica juncea	ju7	J149	Unknown	Mustard	India	USDA
AABB	Brassica juncea	ju8	Indian mustard	Unknown	Mustard	India	UKVGB, Warwick
AABB	Brassica juncea	ju9	Aurea	Unknown	Mustard	Germany	USDA
AABB	Brassica juncea	ju10	K-1072	Unknown	Mustard	Afghanistan	USDA
AABB	Brassica juncea	ju11	J153	Unknown	Mustard	Puerto Rico	USDA
AABB	Brassica juncea	ju12	Japanese greens	Unknown	Greens	Japan	UKVGB, Warwick
BBCC	Brassica carinata	ca1	Jimma kefa 5002 5	Landrace	Mustard	Ethiopia	JIC
BBCC	Brassica carinata	ca2	Gonclar bagem 5002 16	Landrace	Mustard	Ethiopia	JIC
BBCC	Brassica carinata	ca3	Bekedjamor 5002 5	Landrace	Mustard	Ethiopia	JIC
BBCC	Brassica carinata	ca4	Kuni harege 5002 1	Landrace	Mustard	Ethiopia	JIC
BBCC	Brassica carinata	ca5	Rabi bade 5002 21	Landrace	Mustard	Ethiopia	JIC
BBCC	Brassica carinata	ca6	HAYK welo 5002 40	Landrace	Mustard	Ethiopia	JIC
BBCC	Brassica carinata	ca7	Addis 1212	Landrace	Mustard	Ethiopia	JIC
BBCC	Brassica carinata	ca8	Sao tome isle 5002 47	Landrace	Mustard	Ethiopia	JIC
BBCC	Brassica carinata	ca9	Negelli 5002 99	Landrace	Mustard	Ethiopia	JIC
BBCC	Brassica carinata	ca10	Sire Arhus 5002 26	Landrace	Mustard	Ethiopia	JIC
BBCC	Brassica carinata	ca11	Eth chambre 1213	Landrace	Mustard	Ethiopia	JIC
BBCC	Brassica carinata	ca12	5003 172	Landrace	Mustard	Ethiopia	JIC
AACC	Brassica napus	na1	Ningyou 1	Doubled haploid	Semi-winter oilseed rape	China	OCRI, Wuhan
AACC	Brassica napus	na2	Canard	Doubled haploid	Winter forage rape		UKVGB, Warwick
AACC	Brassica napus	na3	Tapidor	Doubled haploid	Winter oilseed rape	France	UKVGB, Warwick
AACC	Brassica napus	na4	Jet Neuf	Doubled haploid	Winter oilseed rape	France	UKVGB, Warwick
AACC	Brassica napus	na5	Lesira	Doubled haploid	Winter oilseed rape		UKVGB, Warwick
AACC	Brassica napus	na6	N02D-1952	Doubled haploid	Spring oilseed rape	Australia	UKVGB, Warwick
AACC	Brassica napus	na7	Topas	Doubled haploid	Spring oilseed rape		UKVGB, Warwick
AACC	Brassica napus	na8	Palmedor	Doubled haploid	Winter oilseed rape		UKVGB, Warwick
AACC	Brassica napus	na9	Ningyou 7	Doubled haploid	Semi-winter oilseed rape	China	OCRI, Wuhan
AACC	Brassica napus	na10	Temple	Doubled haploid	Winter oilseed rape		UKVGB, Warwick
AACC	Brassica napus	na11	Westar	Doubled haploid	Winter oilseed rape		UKVGB, Warwick
AACC	Brassica napus	na12	Tina	Doubled haploid	Swede		UKVGB, Warwick
UKVGB, Warwick		Genetic Resources Unit, Wellesbourne Campus, The University of Warwick, Wellesbourne, Warwick CV35 9EF, UK		https://warwick.ac.uk/fac/sci/lifesci/wcc/gru/genebank/
VIR, St. Petersburg		N. I. Vavilov All-Russian Institute of Plant Genetic Resources (VIR)		http://www.vir.nw.ru/en/
JGI		DOE Joint Genome Institute, Lawrence Berkeley National Laboratory, Mail Stop: 91R183, 1 Cyclotron Road, Berkeley, CA 94720, USA		https://jgi.doe.gov/
JIC		John Innes Centre, NR47UH, Norwich, UK		https://www.jic.ac.uk/research-impact/germplasm-resource-unit/
CN Seeds		CN Seeds. Pymoor, Ely, Cambridgeshire, CB6 2ED, United Kingdom		https://www.cnseeds.co.uk/
Johnsons Seeds				https://www.johnsons-seeds.com/
Thompson and Morgan				https://www.thompson-morgan.com/
Mr Fothergill's				https://www.mr-fothergills.co.uk/
W. Robinson and Son				https://www.mammothonion.co.uk/
OCRI, Wuhan		Oil crops research institute, Chinese academy of agricultural sciences, Xudong 2nd Road, Wuhan, Hubei, 430062, P.R.China		http://ocri.caas.cn/en/
USDA		U.S. Department of Agriculture		https://www.usda.gov/
