# Supplementary material for: Necrosis and ethylene‐inducing‐like peptide patterns from crop pathogens induce differential responses within seven brassicaceous species
Source: Plant Pathol. 2022 Aug 5;71(9):2004–16. doi: 10.1111/ppa.13615 (PMC9804309; doi:10.1111/ppa.13615)
Supplement: Supplementary file 21 — Table S2 [file PPA-71-2004-s011.xlsx]

## Sheet: Table S2 Legend
	ROS-response to MAMPs in additional Brassica accessions
	(A) 79 B. oleracea accessions with 1-4 plants each, challenged with 50 nM BcNEP2 peptide,
	(B) 10 B. rapa accessions at least 8 individual plants each, challenged with 100 nM flg22 or 100 nM BcNEP2 peptide.
	Ningyou1 is used as positive control for NLP responsiveness and eliciting activity of the MAMP mix in each experiment, Tapidor as negative control.
	Y axis is in relative light units (RLU)

## Sheet: Table S2A B. oleracea
Table S2A
ROS-response to MAMPs in additional Brassica accessions 79 B. oleracea lines with 1-4 plants each, challenged with 50 nM BcNEP2. B. napus Ningyou1 is used as positive control for NLP responsiveness and eliciting activity of the MAMP mix in each experiment
Plate	1	1	1	1	1	1	1	1	1	1	1	1	2	2	2	2	2	2	2	2	2	2	2	2	3	3	3	3	3	3	3	3	3	3	3	3	4	4	4	4	4	4	4	4	4	4	4	4	5
column	1	2	3	4	5	6	7	8	9	10	11	12	1	2	3	4	5	6	7	8	9	10	11	12	1	2	3	4	5	6	7	8	9	10	11	12	1	2	3	4	5	6	7	8	9	10	11	12	1
line		Ningyou1	Bol120226	Bol120225	Bol120223	Bol120222	Bol120218	Bol120215	Bol120235	Bol120234	Bol120233	Bol120231	Bol50381	Bol60867	Bol60871	Bol70808	Bol71233	Bol71257	Bol100065	Bol100067	Bol110205	Bol110222	Bol110231	Bol110244	Bol81395	Bol81408	Bol90058	Bol90061	Bol90341	Bol100062	Bol120170	Bol120179	Bol120181	Bol120182	Bol120182	Bol120186	Bol80340	Bol80486	Bol80638	Bol80713	Bol80760	Bol80767	Bol80843	Bol80849	Bol80869	Bol80876	Bol80891	Bol120194
50nM BcNEP2		279234	4889	6515.38	4598.66	4774.48	4750.17	4490.98	4525.91	4630.53	4455.82	4569.75	3707.43	3677.22	3666.52	3802.77	3598.19	3555.55	3356.29	3316.41	3510.97	3389.63	3523.24	3637.7	1482.73	1410.43	1497.39	1592.8	1300.82	1479.24	1499.73	1367.9	1428.22	1408.64	1281.89	1418.87	2317.21	2189.62	2119.23	1976.88	2034.12	2246.17	2013	2069.09	2171.44	2033.88	2193.33	2220.7
Total SE		28176.7	91.0279	1794.22	69.7246	132.111	134.995	41.5596	49.7901	109.151	157.417	74.8625	116.738	101.695	111.969	135.936	129.083	75.0691	88.1093	105.231	90.9681	103.835	210.242	134.353	102.012	154.248	92.4003	107.747	55.3915	100.262	69.6126	186.247	106.223	80.6084	97.9886	87.1949	182.244	94.4453	75.9423	119.755	69.1872	102.703	57.418	61.2944	92.9813	104.17	133.25	98.7933
Nr individual plants tested		4	4	4	4	4	4	2	4	4	4	4	4	4	4	4	4	4	4	4	4	4	4	4	2	4	4	2	4	4	4	4	2	4	4	4	4	4	4	4	4	4	4	4	4	4	3	4
[truncated: 35 more columns]

## Sheet: Table S2B B. rapa
Table S2B
ROS-response to MAMPs in additional Brassica accessions 10 B. rapa lines at least 8 individual plants each, challenged with 100 nM flg22 or 100 nM BcNEP2. Ningyou1 is used as positive control for NLP responsiveness and eliciting activity of the MAMP mix in each experiment, Tapidor as negative control.
		rapa2	rapa3	rapa6	rapa10	rapa11	rapa13	rapa14	rapa18	rapa20	rapa22	Tapidor Mini	Ningyou1
genotype	total	ra13	ra14	ra15	ra16	ra17	ra18	ra19	ra20	ra21	ra22	na3	na1
	flg22	450078	299112	341075	473028	410124	266562	150533	733921	770080	1.2603e+06	163091	162969
	BcNEP2	2088.72	1943.49	2523.24	118930	1954.48	1634.94	111672	2138.65	2130.36	2011.82	2821.98	486536
	SEM
	flg22	95947.5	79709.9	108581	137580	117361	63800.4	36343.4	174340	161721	190148	38041.4	33182.6
	BcNEP2	225.208	148.628	230.354	67494.4	308.348	80.1178	67246.7	484.191	309.624	275.654	299.887	68867.8
	Additional rapa lines
	Species	new	rapa	AA
	Species	Number	Number	Name	Crop type	country	genetic status		origin
	Rapa	ra13	rapa2	Brocaletto 373	Brocaletto	italy	breeders seed
	Rapa	ra14	rapa3	Eskimo	Chinese Cabbage	china	breeders seed		p. crisp
	Rapa	ra15	rapa6	Choi Sum 367	Choi sum	china	breeders seed
	Rapa	ra16	rapa10	Maleksberger	Oil seed rape	Germany	landrace		braunsweig
	Rapa	ra17	rapa11	Pak Choi 374	Pak Choi	china	breeders seed
	Rapa	ra18	rapa13	Cornell uni	Rapid Cycling	USA	unknown
	Rapa	ra19	rapa14	Purple top milan	Turnip	UK	breeders seed		m. daniels
	Rapa	ra20	rapa18	R-o-18	yellow sarson		inbred line		steve robinson
	Rapa	ra21	rapa20	Chifucns	Pak Choi	china	breeders seed		CN seeds
	Rapa	ra22	rapa22	Chiifu-401	Pak Choi	china	landrace
	Napus	na1		Ningyou1	OSR	china	double haploid
	Napus	na3		Tapidor	OSR	France	double haploid
