# Supplementary material for: Necrosis and ethylene‐inducing‐like peptide patterns from crop pathogens induce differential responses within seven brassicaceous species
Source: Plant Pathol. 2022 Aug 5;71(9):2004–16. doi: 10.1111/ppa.13615 (PMC9804309; doi:10.1111/ppa.13615)
Supplement: Supplementary file 22 — Table S3 [file PPA-71-2004-s018.xlsx]

## Sheet: Table S3 Legend
		Description, annotation and primer sequence of genes used in this study.

## Sheet: Primer Sequences
Table 3.
Sequences of primers used for qPCR.
gene name	primer	sequence (a)	transcriptome ID (b)	Arabidopsis gene (c)	Locus IDs (d)
Brassica napus
Bnef1α	F	ATACCAGGCTTGAGCATACCG	JCVI_20050/JCVI_21089	AT5G60390	BnaAnng15460D	BnaC05g05630D	BnaC08g43440D	BnaA09g49140D
	R	GCCAAAGAGGCCATCAGACAA
cyp81f2	F	TTGATGATTGCCGAAGAGATG	JCVI_24252	AT5G57220	BnaC03g13070D	BnaA03g10380D	BnaA02g08270D	BnaC02g11750D	BnaA10g11280D	BnaC09g32980D
	R	TACTGAGCATGAGGCCTTTGA
pen2	F	TTCATGATTGGTTGGCATCAT	JCVI_6267	At2g44490	BnaA05g04060D	BnaC04g03780D
	R	TTCACGAAAAGCGAGCTGTAA
mlo6	F	CTTGTTCAGCCCGGTGAT	EX124732	AT1G61560	BnaC01g29530D	BnaA01g22680D	BnaCnng04240D	BnaA03g60240D	BnaA09g13700D	BnaCnng31840D
	R	TTGAAATTCTGATGACCACATCT
mlo12	F	GCTTTCTTCGTyTGGAGCAC	JCVI_15911	AT2G39200	BnaA03g18420D	BnaC03g21930D	BnaC03g21940D	BnaA03g18460D	BnaA04g22400D
	R	AwATrGTCGGCCTCATTGAA
cyp706a1	F	TTAACATGGCCGAGAGGCTTG	JCVI_3629	AT4G22690	BnaA03g58610D	BnaC01g14090D	BnaA01g12380D	BnaC03g65100D	BnaA08g10430D	BnaC07g37460D
	R	GyGGACTCTTCAACTTAAGAACA
Botrytis cinerea					Locus IDs (e)
Bcef1b	F	GCTGCCAAGTCTGTTGTCACA			Bcin11g04420
	R	CAATGCTACCATGTCGGTCTCA
Bcxyn11A	F	TGGTCAATATGCCGTAAGCTG			Bcin03g00480
	R	GGGTTTGTAGGATCCGGTGTA
Bcnep1	F	TCGCTATGGAATCATGTACGC			Bcin06g06720
	R	AAGCGACGACATACTCCCAGT
Bcnep2	F	CGCCATCATGTACTCCTGGTA			Bcin02g07770
	R	AAGATGTTGTCGGCAGTTGTG
(a)	Each primer is denoted with it's 5' to 3' sequence, degenerate sequences to amplify more homeologues follow IUPAC ambiguity nucleotide codes.
(b)	Identifier of transcripts with differential expression in RNAseq experiments (Lloyd et al., 2014) based on transcript assignment in Higgins et al. (2012)
(c)	Closest homolog in the Arabidopsis thaliana Col-0 genome version TAIR10 (retrieved from http://plants.ensembl.org/Arabidopsis_thaliana/Info/Index 20/03/2019)
(d)	Locus identifiers of homeologues in Brassica napus Darmor-bzh reference sequence with more than 95% identity to the transcript in order of decreasing homology (retrieved from http://plants.ensembl.org/Brassica_napus/Info/Index 20/03/2019)
(e)	Locus identifier of genes in Botrytis cinerea B05.10 genome (retrieved from http://fungi.ensembl.org/Botrytis_cinerea/Info/Index 21/03/2019)
	Higgins, J., Magusin, A., Trick, M., Fraser, F., and Bancroft, I. 2012. Use of mRNA-seq to discriminate contributions to the transcriptome from the constituent genomes of the polyploid crop species Brassica napus. BMC Genomics 13.
