# Supplementary material for: Necrosis and ethylene‐inducing‐like peptide patterns from crop pathogens induce differential responses within seven brassicaceous species
Source: Plant Pathol. 2022 Aug 5;71(9):2004–16. doi: 10.1111/ppa.13615 (PMC9804309; doi:10.1111/ppa.13615)
Supplement: Supplementary file 24 — Table S5 [file PPA-71-2004-s021.xlsx]

## Sheet: Key
Table S5.
Homologues of (A) AtSOBIR1, (B) AtBAK1 and AtBKK1, and (C) AtRLP23 orthologs on the Darmor-bzh and Zhongshuang11 genomes.
Number
Count of genes with homology >60% with the corresponding Arabidopsis gene.
ID
Identity assigned to each gene, based on genome, orthologue, and location along chromosomes.
Chromosome
Chromosome on which contig with sequence was allocated. Random is an unplaced sequence found in an assembly that is not assigned to a specific chromosome.
Darmor reference defines 'chromosome' whereas ZS11 defines 'scaffold'
Start
Start position of homology to Arabidopsis gene in BLASTN-search on allocated chomosome
End
End position of homology to Arabidopsis gene in BLASTN-search on allocated chomosome
Homolog
Arabidopsis gene used in BLASTN as query

## Sheet: Table S5A (SOBIR1)
Number	ID	Chromosome	Start	End	Homolog
1	Z_Bna.SOBIR1.A03	scaffoldA03	7861856	7863998	AtSOBIR1
2	Z_Bna.SOBIR1.A04-1	scaffoldA04	20415086	20417047	AtSOBIR1
3	Z_Bna.SOBIR1.A04-2	scaffoldA04	20428757	20430854	AtSOBIR1
4	Z_Bna.SOBIR1.C03	scaffoldC03	10193908	10196036	AtSOBIR1
5	Z_Bna.SOBIR1.C04-1	scaffoldC04	63993298	63995214	AtSOBIR1
6	Z_Bna.SOBIR1.C04-2	scaffoldC04	63999868	64001968	AtSOBIR1
	ID	Chromosome	Start	End	Homolog
1	D_Bna.SOBIR1.A03	chrA03	6784140	6786286	AtSOBIR1
2	D_Bna.SOBIR1.A04-1	chrA04	14792227	14794188	AtSOBIR1
3	D_Bna.SOBIR1.A04-2	chrA04	14805899	14807996	AtSOBIR1
4	D_Bna.SOBIR1.C03	chrC03	9089212	9091340	AtSOBIR1
5	D_Bna.SOBIR1.Cnn-1	chrCnn_random	38131064	38132980	AtSOBIR1
6	D_Bna.SOBIR1.Cnn-2	chrCnn_random	38137632	38139732	AtSOBIR1

## Sheet: Table S5B (SERKs)
Number	ID	Chromosome	Start	End	Homolog
1	Z_Bna.BAK1.A01	scaffoldA01	2417745	2421105	AtBAK1
2	Z_Bna.BAK1.A03	scaffoldA03	30324278	30327125	AtBAK1
3	Z_Bna.BAK1.A08	scaffoldA08	19015479	19019084	AtBAK1
4	Z_Bna.BAK1.C01	scaffoldC01	2862512	2865986	AtBAK1
5	Z_Bna.BAK1.C03	scaffoldC03	73123672	73127294	AtBAK1
6	Z_Bna.BAK1.C07	scaffoldC07	58845586	58848415	AtBAK1
	ID	Chromosome	Start	End	Homolog
1	D_Bna.BAK1.A01	chrA01	1647648	1651281	AtBAK1
2	D_Bna.BAK1.A03	chrA03	27407384	27410232	AtBAK1
3	D_Bna.BAK1.A08	chrA08	10571655	10575262	AtBAK1
4	D_Bna.BAK1.C01	chrC01	2490064	2493608	AtBAK1
5	D_Bna.BAK1.C03	chrC03	56310190	56312269	AtBAK1
6	D_Bna.BAK1.C07	chrC07	42891707	42894536	AtBAK1
	ID	Chromosome	Start	End	Homolog
1	Z_Bna.BKK1.A03	scaffoldA03	21091336	21094297	AtBKK1
2	Z_Bna.BKK1.A04	scaffoldA04	16930968	16934438	AtBKK1
3	Z_Bna.BKK1.A07	scaffoldA07	5567761	5571076	AtBKK1
4	Z_Bna.BKK1.C03	scaffoldC03	35101779	35104730	AtBKK1
5	Z_Bna.BKK1.C07	scaffoldC07	13019968	13023328	AtBKK1
	ID	Chromosome	Start	End	Homolog
1	D_Bna.BKK1.A03	chrA03	19128151	19131111	AtBKK1
2	D_Bna.BKK1.A04	chrA04	11870820	11874290	AtBKK1
3	D_Bna.BKK1.Ann	chrAnn_random	10489915	10493587	AtBKK1
4	D_Bna.BKK1.C03	chrC03	30302458	30305417	AtBKK1
5	D_Bna.BKK1.C07	chrC07	6911665	6915345	AtBKK1

## Sheet: Table S5C (RLP23)
Number	ID	Chromosome	Start	End	Homolog
1	Z_Bna.RLP23.A04-1	scaffoldA04	17581000	17583700	AtRLP23
2	Z_Bna.RLP23.A04-2	scaffoldA04	20367210	20369927	AtRLP23
3	Z_Bna.RLP23.A04-3	scaffoldA04	20374843	20377565	AtRLP23
4	Z_Bna.RLP23.A04-4	scaffoldA04	20380375	20382995	AtRLP23
5	Z_Bna.RLP23.A04-5	scaffoldA04	20383920	20386626	AtRLP23
6	Z_Bna.RLP23.A04-6	scaffoldA04	20642271	20644844	AtRLP23
7	Z_Bna.RLP23.A05-1	scaffoldA05	6378933	6381583	AtRLP23
8	Z_Bna.RLP23.A05-2	scaffoldA05	6581032	6583199	AtRLP23
9	Z_Bna.RLP23.A05-3	scaffoldA05	6850834	6853855	AtRLP23
10	Z_Bna.RLP23.C04-1	scaffoldC04	12194757	12197447	AtRLP23
11	Z_Bna.RLP23.C04-2	scaffoldC04	13086633	13089094	AtRLP23
12	Z_Bna.RLP23.C04-3	scaffoldC04	61774826	61777453	AtRLP23
13	Z_Bna.RLP23.C04-4	scaffoldC04	63892824	63895541	AtRLP23
14	Z_Bna.RLP23.C04-5	scaffoldC04	63899894	63902614	AtRLP23
15	Z_Bna.RLP23.C04-6	scaffoldC04	63911199	63913901	AtRLP23
16	Z_Bna.RLP23.C04-7	scaffoldC04	64491722	64494318	AtRLP23
17	Z_Bna.RLP23.C04-8	scaffoldC04	64546163	64548789	AtRLP23
18	Z_Bna.RLP23.C04-9	scaffoldC04	64561005	64563657	AtRLP23
19	Z_Bna.RLP23.C04-10	scaffoldC04	64588625	64591043	AtRLP23
20	Z_Bna.RLP23.C04-11	scaffoldC04	64599782	64602480	AtRLP23
21	Z_Bna.RLP23.C04-12	scaffoldC04	64874619	64877183	AtRLP23
22	Z_Bna.RLP23.C04-13	scaffoldC04	65112359	65115053	AtRLP23
23	Z_Bna.RLP23.C04-14	scaffoldC04	65557113	65559744	AtRLP23
24	Z_Bna.RLP23.C05	scaffoldC05	15400332	15402781	AtRLP23
	ID	Chromosome	Start	End	Homolog
1	D_Bna.RLP23.A04-1	chrA04	14750113	14752425	AtRLP23
2	D_Bna.RLP23.A04-2	chrA04	14758020	14760741	AtRLP23
3	D_Bna.RLP23.A04-3	chrA04	15000817	15003390	AtRLP23
4	D_Bna.RLP23.A04-4	chrA04	15093473	15096191	AtRLP23
5	D_Bna.RLP23.A04.random-1	chrA04_random	1094074	1096245	AtRLP23
6	D_Bna.RLP23.A04.random-2	chrA04_random	1099015	1101653	AtRLP23
7	D_Bna.RLP23.A05	chrA05	5608302	5610983	AtRLP23
8	D_Bna.RLP23.Ann-1	chrAnn_random	17234233	17236722	AtRLP23
9	D_Bna.RLP23.Ann-2	chrAnn_random	32941086	32943786	AtRLP23
10	D_Bna.RLP23.C04-1	chrC04	8706420	8709110	AtRLP23
11	D_Bna.RLP23.C04-2	chrC04	9441572	9444033	AtRLP23
12	D_Bna.RLP23.C04-3	chrC04	43105519	43108236	AtRLP23
13	D_Bna.RLP23.C04-4	chrC04	43112725	43115445	AtRLP23
14	D_Bna.RLP23.C04-5	chrC04	43124412	43127114	AtRLP23
15	D_Bna.RLP23.C04-6	chrC04	43493535	43496131	AtRLP23
16	D_Bna.RLP23.C04-7	chrC04	43563720	43566372	AtRLP23
17	D_Bna.RLP23.C04-8	chrC04	43599943	43602361	AtRLP23
18	D_Bna.RLP23.C04-9	chrC04	43611101	43613799	AtRLP23
19	D_Bna.RLP23.C04-10	chrC04	43871784	43874348	AtRLP23
20	D_Bna.RLP23.C04-11	chrC04	44110290	44112984	AtRLP23
21	D_Bna.RLP23.C04.random	chrC04_random	4059729	4062356	AtRLP23
22	D_Bna.RLP23.C05	chrC05	12780751	12783200	AtRLP23
